# Supplementary material for: Association study between C10orf90 gene polymorphisms and colorectal cancer
Source: Front Oncol. 2023 Jul 31;13:1192378. doi: 10.3389/fonc.2023.1192378 (PMC10425599; doi:10.3389/fonc.2023.1192378)
Supplement: Supplementary file 2 [file Table_3.xlsx]

## Sheet: Sheet1
Sample_ID	Group	rs12412320	rs11245007	rs11245008
CC000249	case	G/G	T/T	C/T
CC000250	case	G/T	T/T	C/T
CC000252	case	G/G	T/T	C/C
CC000253	case	G/T	C/C	C/C
CC000254	case	G/T	C/T	C/C
CC000255	case	G/G	T/T	C/C
CC000256	case	G/G	T/T	C/C
CC000257	case	T/T	C/C	C/C
CC000259	case	G/G	C/T	C/C
CC000260	case	G/T	C/T	C/C
CC000262	case	G/G	T/T	C/C
CC000263	case	G/G	C/C	C/C
CC000264	case	G/T	C/C	C/C
CC000265	case	G/T	C/T	C/T
CC000266	case	G/G	C/C	C/C
CC000267	case	G/T	C/T	C/C
CC000280	case	G/G	C/T	C/C
CC000281	case	G/T	C/C	C/C
CC000282	case	G/T	C/T	C/C
CC000283	case	G/G	T/T	C/C
CC000284	case	G/T	C/C	C/C
CC000285	case	G/G	C/T	C/T
CC000286	case	G/G	C/T	C/C
CC000287	case	G/T	C/C	C/C
CC000288	case	G/T	T/T	C/C
CC000289	case	G/T	C/T	C/C
CC000290	case	G/T	C/T	C/C
CC000291	case	G/G	T/T	T/T
CC000292	case	G/G	T/T	C/C
CC000293	case	G/G	C/T	C/T
CC000294	case	G/G	T/T	C/T
CC000295	case	G/G	T/T	C/C
CC000296	case	G/G	C/T	C/C
CC000310	case	G/T	C/T	C/T
CC000311	case	G/G	C/C	C/C
CC000312	case	G/G	C/T	C/C
CC000313	case	G/G	C/C	C/C
CC000314	case	G/G	C/C	C/C
CC000315	case	G/T	C/C	C/C
CC000316	case	G/T	C/C	C/C
CC000317	case	G/T	C/T	C/C
CC000319	case	G/G	C/T	C/T
CC000320	case	G/T	C/T	C/C
CC000321	case	G/G	T/T	C/C
CC000322	case	T/T	C/C	C/C
CC000323	case	G/G	C/T	C/T
CC000324	case	T/T	C/C	C/C
CC000325	case	G/T	C/T	C/C
CC000326	case	G/G	C/C	C/C
CC000327	case	G/G	T/T	C/T
CC000328	case	G/G	C/T	C/T
CC000329	case	G/T	C/C	C/C
CC000330	case	G/G	C/T	C/C
CC000331	case	G/G	C/T	C/C
CC000332	case	G/T	T/T	C/C
CC000333	case	G/G	C/T	C/C
CC000334	case	G/G	C/T	C/T
CC000335	case	G/T	C/C	C/C
CC000336	case	G/G	C/T	C/C
CC000337	case	G/T	C/C	C/C
CC000338	case	G/T	C/C	C/C
CC000339	case	G/G	C/T	C/T
CC000340	case	G/G	T/T	C/T
CC000341	case	G/G	C/T	C/C
CC000342	case	G/G	T/T	C/C
CC000343	case	G/G	C/C	C/C
CC000344	case	G/T	C/T	C/C
CC000345	case	G/G	C/C	C/C
CC000346	case	G/G	C/T	C/T
CC000347	case	G/G	C/T	C/C
CC000348	case	T/T	C/C	C/C
CC000349	case	G/T	C/T	C/C
CC000350	case	G/G	T/T	C/C
CC000351	case	G/G	C/T	C/T
CC000352	case	G/G	C/T	C/T
CC000353	case	G/G	C/T	C/C
CC000354	case	G/G	T/T	T/T
CC000355	case	G/T	C/C	C/C
CC000356	case	G/G	C/T	T/T
CC000357	case	G/T	C/T	C/C
CC000358	case	G/T	C/T	C/C
CC000359	case	G/G	T/T	C/T
CC000360	case	G/G	C/T	C/C
CC000361	case	G/G	C/T	C/C
CC000362	case	G/G	T/T	C/C
CC000363	case	G/G	C/C	C/C
CC000364	case	G/T	C/T	C/T
CC000365	case	G/T	C/C	C/C
CC000366	case	G/G	C/T	C/C
CC000367	case	G/G	T/T	C/C
CC000368	case	G/G	C/C	C/C
CC000369	case	T/T	C/C	C/C
CC000370	case	G/G	C/T	C/T
CC000371	case	G/T	C/C	C/C
CC000372	case	G/G	C/C	C/C
CC000373	case	G/T	C/T	C/C
CC000374	case	G/T	C/C	C/C
CC000448	case	G/G	C/C	C/C
CC000449	case	G/G	T/T	C/T
CC000450	case	G/G	T/T	C/C
CC000451	case	G/G	C/T	C/T
CC000452	case	G/T	C/C	C/C
CC000453	case	G/T	C/C	C/C
CC000454	case	G/G	C/C	C/C
CC000455	case	G/T	C/T	C/C
CC000456	case	G/G	T/T	T/T
CC000457	case	T/T	C/T	C/C
CC000458	case	G/G	C/T	C/C
CC000459	case	G/G	C/T	C/C
CC000460	case	G/G	T/T	C/T
CC000462	case	G/T	C/C	C/C
CC000463	case	G/G	T/T	C/T
CC000464	case	G/T	T/T	C/T
CC000465	case	G/T	T/T	C/T
CC000466	case	G/G	C/T	C/C
CC000467	case	G/G	T/T	C/T
CC000468	case	G/G	T/T	C/T
CC000469	case	G/T	C/T	C/C
CC000470	case	G/T	C/T	C/C
CC000471	case	G/G	C/T	C/C
CC000472	case	G/T	C/T	C/C
CC000473	case	G/G	T/T	C/C
CC000538	case	G/T	C/C	C/C
CC000539	case	G/G	C/T	C/T
CC000540	case	G/T	T/T	C/C
CC000541	case	T/T	C/T	C/C
CC000542	case	G/G	T/T	C/C
CC000543	case	G/T	C/T	C/C
CC000544	case	G/G	T/T	C/T
CC000545	case	G/T	C/T	C/C
CC000546	case	G/T	C/C	C/T
CC000547	case	G/T	C/C	C/C
CC000548	case	G/G	T/T	C/T
CC000549	case	G/G	C/T	C/C
CC000550	case	G/T	C/T	C/C
CC000552	case	G/T	C/C	C/C
CC000553	case	G/G	C/T	C/T
CC000554	case	G/T	C/T	C/C
CC000555	case	G/T	T/T	C/T
CC000556	case	G/G	C/C	C/C
CC000557	case	G/G	C/C	C/C
CC000558	case	G/G	C/C	C/T
CC000559	case	G/T	C/C	C/T
CC000560	case	G/G	C/T	C/T
CC000561	case	G/T	C/T	C/C
CC000562	case	G/G	C/C	C/T
CC000563	case	G/G	C/T	C/T
CC000564	case	G/G	C/T	C/C
CC000565	case	G/G	C/T	C/C
CC000566	case	G/T	C/C	C/C
CC000567	case	G/G	T/T	C/T
CC000568	case	G/T	C/T	C/C
CC000569	case	G/T	C/C	C/C
CC000570	case	T/T	C/C	C/C
CC000571	case	G/G	C/T	C/T
CC000572	case	G/G	C/C	C/C
CC000573	case	G/T	C/C	C/C
CC000574	case	G/T	C/C	C/C
CC000575	case	G/G	C/T	C/C
CC000576	case	G/G	C/C	C/C
CC000577	case	G/T	C/T	C/C
CC000578	case	G/T	C/T	C/C
CC000579	case	G/G	T/T	C/T
CC000580	case	G/T	C/C	C/C
CC000581	case	G/G	C/C	C/C
CC000582	case	G/T	C/C	C/C
CC000583	case	G/G	C/C	C/C
CC000584	case	G/G	C/T	C/T
CC000585	case	G/T	C/T	C/C
CC000586	case	G/T	C/C	C/C
CC000587	case	G/T	C/T	C/C
CC000588	case	G/T	C/T	C/C
CC000589	case	G/G	C/T	C/T
CC000590	case	G/T	C/T	C/C
CC000591	case	G/T	C/C	C/C
CC000592	case	G/G	C/T	C/T
CC000593	case	T/T	C/C	C/C
CC000594	case	G/G	T/T	C/C
CC000595	case	G/G	C/C	C/C
CC000596	case	G/G	C/T	C/C
CC000597	case	G/G	C/T	C/T
CC000598	case	G/G	T/T	C/C
CC000599	case	G/G	C/T	C/C
CC000600	case	G/G	C/T	C/T
CC000601	case	G/G	C/T	C/C
CC000602	case	G/G	C/T	C/C
CC000603	case	G/T	C/T	C/C
CC000604	case	G/G	C/C	C/C
CC000605	case	T/T	C/C	C/C
CC000606	case	G/G	T/T	C/C
CC000607	case	G/T	C/T	C/C
CC000608	case	G/G	C/C	C/C
CC000609	case	G/T	C/T	C/T
CC000610	case	G/G	T/T	C/C
CC000611	case	G/T	C/C	C/C
CC000612	case	G/T	C/T	C/T
CC000613	case	T/T	C/C	C/C
CC000614	case	G/G	C/T	C/T
CC000615	case	G/G	T/T	C/T
CC000616	case	G/T	C/T	C/C
CC000617	case	G/G	C/T	C/C
CC000618	case	G/T	C/T	C/C
CC000619	case	G/G	T/T	T/T
CC000620	case	G/G	C/C	C/C
CC000621	case	G/G	T/T	C/T
CC000622	case	G/G	C/C	C/C
CC000623	case	G/G	C/T	C/C
CC000624	case	G/G	C/T	C/C
CC000625	case	G/T	T/T	C/C
CC000626	case	G/G	C/C	C/C
CC000627	case	G/T	C/T	C/C
CC000628	case	G/G	T/T	C/T
CC000629	case	G/G	C/T	C/T
CC000630	case	G/G	C/C	C/C
CC000631	case	G/G	C/T	C/C
CC000632	case	G/G	C/C	C/C
CC000633	case	T/T	C/T	C/T
CC000634	case	T/T	C/C	C/C
CC000635	case	G/G	T/T	C/C
CC000636	case	G/G	T/T	T/T
CC000637	case	G/G	T/T	C/T
CC000638	case	T/T	C/C	C/C
CC000639	case	G/G	C/C	C/C
CC000640	case	G/G	T/T	C/C
CC000641	case	G/T	C/C	C/C
CC000642	case	G/G	C/T	C/C
CC000643	case	G/G	C/C	C/C
CC000644	case	G/T	C/C	C/C
CC000645	case	G/T	C/C	C/C
CC000646	case	G/G	C/T	C/C
CC000647	case	G/T	C/C	C/C
CC000648	case	G/T	T/T	T/T
CC000649	case	G/G	C/T	C/C
CC000651	case	G/G	T/T	C/T
CC000652	case	G/T	C/C	C/C
CC000654	case	G/G	C/T	C/T
CC000655	case	G/G	T/T	C/T
CC000656	case	G/T	C/C	C/C
CC000657	case	G/T	C/T	C/C
CC000658	case	G/G	C/T	T/T
CC000659	case	G/T	C/T	C/C
CC000660	case	G/G	T/T	C/T
CC000661	case	G/G	C/T	C/C
CC000662	case	G/T	C/T	C/C
CC000663	case	G/T	C/T	C/C
CC000664	case	T/T	C/C	C/C
CC000665	case	G/T	C/T	C/C
CC000666	case	G/G	C/T	C/T
CC000667	case	G/G	C/C	C/C
CC000668	case	G/T	C/T	C/C
CC000669	case	G/G	C/T	C/C
CC000670	case	G/G	C/C	C/C
CC000671	case	G/G	C/T	C/C
CC000672	case	G/G	C/T	C/C
CC000673	case	G/G	C/T	C/C
CC000676	case	G/G	T/T	C/T
CC000678	case	G/T	C/C	C/C
CC000679	case	G/G	T/T	C/C
CC000680	case	G/T	C/T	C/T
CC000681	case	G/G	T/T	C/T
CC000682	case	G/T	C/T	C/C
CC000683	case	G/G	T/T	C/C
CC000684	case	T/T	C/C	C/C
CC000685	case	G/G	T/T	C/T
CC000686	case	G/G	T/T	C/T
CC000687	case	G/G	C/T	C/C
CC000688	case	G/T	C/C	C/C
CC000689	case	G/T	C/C	C/C
CC000690	case	G/G	T/T	C/T
CC000691	case	G/T	C/T	C/C
CC000692	case	G/T	C/C	C/C
CC000693	case	G/T	C/C	C/C
CC000694	case	G/T	C/C	C/C
CC000695	case	G/T	C/C	C/C
CC000696	case	G/G	T/T	C/T
CC000697	case	G/T	C/C	C/C
CC000698	case	G/G	T/T	C/T
CC000699	case	G/G	C/T	C/C
CC000700	case	G/G	C/T	C/C
CC000701	case	G/T	C/C	C/C
CC000702	case	G/G	C/T	C/C
CC000703	case	G/T	C/C	C/C
CC000704	case	G/G	T/T	T/T
CC000705	case	G/G	C/T	C/C
CC000706	case	G/T	C/C	C/C
CC000707	case	G/T	C/T	C/T
CC000708	case	G/G	C/T	C/C
CC000709	case	G/G	C/T	C/C
CC000710	case	G/G	T/T	C/C
CC000711	case	G/G	C/T	C/C
CC000712	case	G/G	C/T	C/C
CC000713	case	G/G	C/C	C/C
CC000714	case	G/T	T/T	C/T
CC000715	case	G/G	T/T	C/T
CC000716	case	G/T	C/T	C/C
CC000717	case	G/T	C/T	C/C
CC000718	case	G/G	C/T	C/T
CC000719	case	G/G	C/C	C/C
CC000720	case	G/T	C/T	C/T
CC000721	case	G/G	C/T	C/T
CC000722	case	G/G	C/C	C/C
CC000723	case	G/T	C/T	C/C
CC000724	case	G/T	C/C	C/C
CC000725	case	G/G	C/T	C/C
CC000726	case	G/T	C/T	C/T
CC000727	case	G/G	C/C	C/C
CC000728	case	G/G	T/T	C/T
CC000729	case	T/T	C/T	C/C
CC000730	case	G/G	C/T	C/C
CC000731	case	G/G	C/T	C/C
CC000732	case	G/G	C/T	C/C
CC000733	case	G/G	C/T	C/T
CC000734	case	G/T	C/T	C/C
CC000735	case	G/G	C/C	C/C
CC000736	case	G/T	C/C	C/C
CC000737	case	G/G	C/T	C/T
CC000738	case	G/G	C/T	C/C
CC000739	case	G/G	C/T	C/C
CC000740	case	G/G	T/T	C/C
CC000741	case	G/G	C/T	C/C
CC000742	case	G/G	C/T	C/T
CC000743	case	G/T	C/T	C/C
CC000744	case	G/G	C/T	C/C
CC000745	case	G/G	C/T	C/C
CC000746	case	G/T	C/T	C/T
CC000747	case	G/G	C/C	C/C
CC000748	case	G/G	T/T	C/C
CC000749	case	G/G	C/T	C/C
CC000750	case	G/G	C/T	C/C
CC000751	case	G/G	T/T	C/C
CC000752	case	G/G	C/T	C/C
CC000753	case	G/T	C/T	C/C
CC000754	case	G/G	C/T	C/C
CC000755	case	G/G	T/T	C/T
CC000756	case	G/G	T/T	C/T
CC000757	case	G/G	C/T	C/C
CC000758	case	G/T	C/T	C/T
CC000759	case	G/G	C/C	C/C
CC000760	case	G/T	C/T	C/C
CC000761	case	G/G	C/T	C/C
CC000762	case	G/G	C/T	C/C
CC000763	case	T/T	C/C	C/C
CC000764	case	G/G	C/T	C/C
CC000765	case	G/G	T/T	C/C
CC000766	case	G/T	C/T	C/C
CC000767	case	G/G	C/C	C/C
CC000768	case	T/T	C/C	C/C
CC000769	case	T/T	C/C	C/C
CC000770	case	G/G	C/C	C/C
CC000771	case	G/G	C/T	C/T
CC000772	case	G/T	C/T	C/T
CC000773	case	G/G	T/T	C/T
CC000774	case	G/T	C/C	C/C
CC000775	case	G/T	C/T	C/C
CC000776	case	G/G	C/T	C/C
CC000777	case	G/T	C/C	C/C
CC000778	case	G/G	C/T	C/C
CC000779	case	G/G	C/T	C/C
CC000780	case	G/G	T/T	C/T
CC000781	case	G/G	T/T	C/C
CC000782	case	G/G	T/T	C/C
CC000783	case	G/G	C/T	C/T
CC000784	case	G/G	T/T	C/T
CC000786	case	G/G	T/T	T/T
CC000787	case	G/G	C/T	C/C
CC000788	case	G/G	C/T	C/C
CC000789	case	G/T	C/C	C/C
CC000790	case	G/G	C/C	C/C
CC000791	case	G/G	C/T	C/C
CC000792	case	G/G	C/T	C/C
CC000793	case	G/G	C/T	C/C
CC000794	case	G/G	C/T	C/C
CC000795	case	G/G	C/T	C/C
CC000796	case	G/G	C/T	C/C
CC000797	case	G/G	C/T	C/T
CC000798	case	G/G	C/T	C/C
CC000799	case	G/T	C/T	C/C
CC000800	case	G/G	C/C	C/C
CC000801	case	G/G	C/T	C/C
CC000802	case	G/G	C/T	C/T
CC000804	case	G/G	T/T	C/C
CC000805	case	G/G	T/T	C/T
CC000806	case	G/G	C/T	C/C
CC000807	case	G/G	C/C	C/C
CC000808	case	G/T	C/C	C/C
CC000810	case	G/T	C/T	C/C
CC000811	case	G/G	T/T	C/C
CC000812	case	G/T	C/C	C/C
CC000813	case	G/G	T/T	C/T
CC000814	case	G/G	C/T	C/T
CC000815	case	G/G	T/T	C/C
CC000816	case	G/T	C/C	C/C
CC000817	case	G/G	T/T	C/C
CC000818	case	G/G	T/T	C/T
CC000819	case	G/G	T/T	C/T
CC000820	case	G/G	T/T	C/C
CC000821	case	G/T	C/T	C/C
CC000822	case	T/T	C/C	C/C
CC000823	case	T/T	C/T	C/C
CC000824	case	G/T	C/C	C/C
CC000825	case	G/G	C/C	C/C
CC000826	case	G/G	C/T	C/C
CC000827	case	G/T	C/C	C/C
CC000828	case	G/T	T/T	T/T
CC000829	case	T/T	C/T	C/C
CC000830	case	G/G	T/T	C/T
CC000831	case	G/T	C/C	C/C
CC000832	case	G/T	C/C	C/T
CC000833	case	G/G	C/T	C/C
CC000834	case	G/T	C/C	C/C
CC000836	case	G/T	C/C	C/C
CC000837	case	G/G	C/T	C/C
CC000838	case	G/G	T/T	T/T
CC000839	case	G/G	C/T	C/T
CC000840	case	G/T	C/C	C/C
CC000841	case	G/T	C/T	C/C
CC000842	case	G/G	T/T	C/C
CC000844	case	G/G	C/T	C/C
CC000845	case	G/G	C/T	C/C
CC000846	case	G/G	T/T	C/C
CC000847	case	T/T	C/T	C/C
CC000848	case	G/G	C/T	C/C
CC000849	case	G/G	T/T	T/T
CC000850	case	G/T	C/C	C/C
CC000851	case	G/T	C/T	C/C
CC000852	case	G/T	C/C	C/C
CC000853	case	G/G	C/T	C/C
CC000854	case	G/G	C/T	C/C
CC000855	case	G/T	C/C	C/C
CC000856	case	G/T	C/C	C/C
CC000857	case	G/T	C/T	C/C
CC000858	case	G/G	C/T	C/C
CC000859	case	G/T	C/T	C/T
CC000860	case	G/G	C/T	C/C
CC000861	case	T/T	C/C	C/C
CC000862	case	G/G	C/T	C/C
CC000863	case	G/G	T/T	C/C
CC000864	case	G/G	C/C	C/C
CC000865	case	G/G	C/C	C/C
CC000866	case	G/G	T/T	C/C
CC000867	case	G/G	T/T	C/T
CC000868	case	G/T	C/C	C/C
CC000869	case	G/G	C/T	C/C
CC000871	case	G/G	C/T	C/C
CC000872	case	G/G	C/C	C/C
CC000873	case	G/G	C/T	C/C
CC000874	case	G/T	C/T	C/C
CC000875	case	G/G	T/T	C/C
CC000876	case	G/T	C/T	C/C
CC000877	case	G/T	C/C	C/C
CC000879	case	G/G	C/C	C/C
CC000880	case	G/G	T/T	C/C
CC000881	case	G/T	C/C	C/C
CC000882	case	G/T	C/T	C/C
CC000883	case	G/G	C/T	C/C
CC000884	case	G/T	C/T	C/C
CC000885	case	G/G	C/T	C/C
CC000886	case	G/G	C/C	C/C
CC000887	case	G/G	T/T	C/C
CC000888	case	G/T	C/C	C/C
CC000889	case	G/T	T/T	C/C
CC000890	case	G/T	C/T	C/C
CC000891	case	G/T	C/T	T/T
CC000892	case	G/G	C/T	C/C
CC000893	case	G/G	C/C	C/C
CC000894	case	G/G	T/T	C/C
CC000895	case	G/G	C/C	C/C
CC000896	case	G/T	C/T	C/C
CC000898	case	G/G	C/C	C/C
CC000899	case	G/G	C/T	C/C
CC000900	case	G/T	C/T	C/C
CC000901	case	G/G	C/T	C/T
CC000902	case	G/G	C/C	C/C
CC000903	case	G/G	C/C	C/C
CC000904	case	G/T	C/C	C/C
CC000905	case	G/T	C/T	C/T
CC000906	case	G/G	C/T	C/C
CC000907	case	G/G	C/T	C/C
CC000908	case	G/G	T/T	C/C
CC000909	case	G/G	C/T	C/C
CC000910	case	G/T	C/C	C/T
CC000911	case	G/G	T/T	C/T
CC000912	case	G/G	C/T	C/C
CC000913	case	G/G	C/C	C/C
CC000914	case	G/G	C/C	C/C
CC000915	case	T/T	C/C	C/C
CC000916	case	G/G	T/T	C/T
CC000917	case	G/G	T/T	C/C
CC000918	case	G/T	T/T	C/C
CC000919	case	G/G	T/T	C/C
CC000920	case	G/T	C/T	C/C
CC000921	case	G/G	T/T	C/T
CC000922	case	G/G	T/T	C/T
CC000923	case	T/T	C/C	C/C
CC000924	case	G/T	T/T	C/C
CC000928	case	G/T	C/C	C/C
CC001364	case	G/G	C/T	C/C
CC001367	case	G/G	C/T	C/C
CC001370	case	G/T	C/C	C/C
CC001371	case	G/T	C/T	C/T
CC001375	case	G/G	T/T	C/C
CC001383	case	G/G	T/T	C/C
CC001385	case	G/G	T/T	C/T
CC001390	case	G/G	C/T	C/C
CC001403	case	G/G	T/T	C/T
CC001405	case	G/G	T/T	C/T
CC001415	case	G/G	C/T	C/C
CC001418	case	G/T	C/C	C/C
CC001424	case	G/G	C/C	C/C
CC001428	case	G/T	C/T	C/C
CC001449	case	G/T	C/T	C/C
CC001451	case	G/G	T/T	C/T
CC001468	case	G/G	T/T	C/T
CC001469	case	G/G	T/T	C/C
CC001482	case	G/G	C/T	C/C
CC001497	case	G/G	C/C	C/T
CC001499	case	G/T	C/T	C/C
CC001500	case	G/G	C/T	C/C
CC001515	case	G/T	C/T	C/T
CC001517	case	G/G	T/T	C/T
CC001522	case	G/T	C/C	C/C
CC001538	case	G/G	T/T	C/C
CC001546	case	G/G	T/T	C/T
CC001553	case	G/G	C/T	C/C
CC001559	case	G/G	C/C	C/C
CC001564	case	G/T	C/T	C/C
CC001566	case	G/G	T/T	C/T
CC001580	case	G/G	C/T	C/C
CC001590	case	G/G	C/T	C/C
CC001598	case	G/G	C/T	C/C
CC001600	case	G/G	C/T	C/C
CC001610	case	G/G	T/T	C/C
CC001611	case	G/G	C/T	C/C
CC001613	case	G/T	C/T	C/C
CC001616	case	G/T	C/T	C/C
CC001617	case	G/G	C/T	C/T
CC001619	case	G/G	C/T	C/C
CC001623	case	G/G	T/T	C/T
CC001624	case	G/G	T/T	C/T
CC001625	case	G/G	C/C	C/C
CC001634	case	T/T	C/C	C/C
CC001639	case	G/G	T/T	C/C
CC001645	case	G/G	T/T	C/C
CC001646	case	G/G	C/T	C/C
CC001662	case	G/G	C/T	C/C
CC001664	case	G/G	C/T	C/C
CC001665	case	G/G	T/T	C/T
CC001673	case	G/G	C/C	C/C
CC001675	case	G/G	C/C	C/C
CC001679	case	G/G	T/T	C/C
CC001680	case	G/G	T/T	C/T
CC001682	case	G/T	C/T	C/C
CC001683	case	G/T	C/T	C/C
CC001686	case	G/G	T/T	C/C
CC001687	case	G/T	C/T	C/C
CC001689	case	G/T	C/T	C/C
CC001693	case	G/G	C/T	C/T
CC001696	case	G/G	C/T	C/C
CC001699	case	G/G	T/T	C/C
CC001716	case	G/G	C/T	C/C
CC001717	case	G/G	T/T	C/C
CC001719	case	G/G	T/T	C/T
CC001721	case	G/G	T/T	C/C
CC001728	case	G/G	C/T	C/C
CC001735	case	G/T	C/T	C/C
CC001739	case	G/G	T/T	C/T
CC001744	case	G/G	C/C	C/C
CC001751	case	G/G	C/C	C/C
CC001757	case	G/G	C/C	C/C
CC001758	case	G/G	C/T	C/T
CC001764	case	G/G	T/T	C/C
CC001769	case	G/G	T/T	C/C
CC001774	case	G/G	T/T	C/C
CC001775	case	T/T	C/C	C/C
CC001811	case	G/G	C/C	C/C
CC001819	case	G/G	C/C	C/C
CC001822	case	G/T	C/T	C/C
CC001826	case	T/T	C/T	C/T
CC001827	case	G/G	C/T	C/C
CC001830	case	G/T	C/T	C/T
CC001831	case	G/T	C/T	C/T
CC001832	case	G/T	C/T	C/C
CC001833	case	G/G	T/T	C/C
CC001834	case	G/G	C/T	C/C
CC001835	case	G/G	C/T	C/C
CC001836	case	G/G	C/T	C/C
CC001838	case	G/G	C/T	C/T
CC001840	case	G/G	T/T	C/C
CC001845	case	G/G	T/T	C/T
CC001855	case	G/G	T/T	C/T
CC001858	case	G/T	C/C	C/C
CC001861	case	G/G	C/T	C/T
CC001862	case	G/G	T/T	C/T
CC001874	case	G/T	C/T	C/C
CC001877	case	G/G	C/T	C/C
CC001881	case	G/G	C/C	C/C
CC001884	case	G/G	T/T	C/T
CC001886	case	G/G	C/T	C/C
CC001887	case	G/T	C/T	C/C
CC001889	case	G/G	C/C	C/C
CC001894	case	G/G	C/T	C/T
CC001897	case	G/G	C/T	C/C
CC001898	case	G/T	C/T	C/C
CC001900	case	T/T	C/T	C/C
CC001909	case	T/T	C/C	C/C
CC001918	case	G/G	C/C	C/C
CC001923	case	T/T	C/C	C/C
CC001926	case	G/G	C/T	C/C
CC001927	case	G/T	C/T	C/C
CC001928	case	G/G	C/T	C/T
CC001930	case	G/G	C/T	C/T
CC001934	case	G/G	C/C	C/C
CC001944	case	G/T	T/T	C/C
CC001947	case	G/G	T/T	C/T
CC001959	case	G/T	C/T	C/C
CC001960	case	G/G	C/T	C/C
CC001964	case	G/G	C/C	C/C
CC001968	case	G/G	C/T	C/C
CC001978	case	G/G	C/C	C/C
CC001979	case	G/G	C/T	C/C
CC001990	case	G/G	C/T	C/C
CC001991	case	G/G	C/C	C/C
CC001994	case	G/G	C/T	C/C
CC001997	case	G/G	C/T	C/T
CC002000	case	G/G	T/T	C/C
CC002003	case	G/T	C/C	C/C
CC002004	case	G/G	C/T	C/T
CC002006	case	G/G	T/T	C/C
CC002019	case	G/G	C/C	C/C
CC002025	case	G/G	T/T	C/C
CC002027	case	G/G	T/T	C/T
CC002035	case	G/G	C/T	C/C
CC002047	case	G/G	T/T	C/C
CC002052	case	G/G	T/T	C/T
CC002053	case	G/G	T/T	C/C
CC002055	case	G/G	C/T	C/C
CC002060	case	G/G	T/T	C/T
CC002063	case	G/G	C/T	C/C
CC002065	case	G/G	C/C	C/C
CC002067	case	G/G	C/C	C/C
CC002069	case	G/T	C/C	C/C
CC002079	case	G/G	C/T	C/C
CC002084	case	G/G	C/C	C/C
CC002085	case	G/G	T/T	C/C
CC002088	case	G/G	T/T	C/T
CC002092	case	G/T	C/T	C/C
CC002111	case	G/G	T/T	C/C
CC002112	case	G/G	T/T	C/T
CC002114	case	G/T	C/C	C/C
CC002125	case	G/G	C/C	C/C
CC002126	case	G/G	C/T	C/T
CC002128	case	G/T	C/C	C/C
CC002129	case	G/G	C/T	C/C
CC002130	case	T/T	C/T	C/C
CC002131	case	G/G	C/C	C/C
CC002141	case	G/G	C/T	C/T
CC002142	case	G/T	C/T	C/C
CC002149	case	G/T	C/C	C/C
CC002150	case	G/G	C/C	C/T
CC002151	case	G/G	T/T	C/T
CC002159	case	G/G	C/T	C/C
CC002172	case	G/T	C/T	C/C
CC002175	case	G/G	T/T	C/T
CC002176	case	G/G	C/C	C/C
CC002177	case	G/G	C/T	C/T
CC002179	case	G/G	T/T	C/C
NC0420033	control	G/G	C/T	C/T
NC0420041	control	G/G	C/T	C/C
NC0420084	control	G/G	C/T	C/C
NC0420098	control	G/G	C/T	C/C
NC0420119	control	G/G	C/T	C/T
NC0420127	control	G/T	C/C	C/C
NC0420140	control	G/T	C/T	C/T
NC0420154	control	G/T	T/T	C/C
NC0420155	control	T/T	C/C	C/C
NC0420172	control	G/G	T/T	C/T
NC0420173	control	G/G	C/T	C/C
NC0420180	control	G/T	C/C	C/C
NC0420186	control	G/T	C/C	C/C
NC0420187	control	G/T	C/T	C/T
NC0420194	control	G/G	T/T	C/C
NC0420200	control	G/T	C/C	C/C
NC0420203	control	G/G	C/C	C/C
NC0420210	control	G/G	C/C	C/C
NC0420217	control	G/G	T/T	C/C
NC0420219	control	G/T	C/T	C/C
NC0420221	control	G/G	T/T	C/C
NC0420243	control	G/G	C/C	C/C
NC0420247	control	G/T	C/C	C/C
NC0420280	control	G/G	C/T	C/C
NC0420281	control	G/G	C/T	C/C
NC0420284	control	G/G	C/C	C/C
NC0420295	control	G/G	T/T	C/T
NC0420327	control	G/T	C/C	C/C
NC0420339	control	G/T	C/T	C/C
NC0420340	control	G/G	C/T	C/T
NC0420346	control	G/G	C/T	C/T
NC0420347	control	G/G	T/T	C/C
NC0420361	control	G/G	T/T	C/T
NC0420370	control	G/T	C/T	C/C
NC0420371	control	G/T	C/T	C/C
NC0420389	control	G/G	C/T	C/C
NC0420412	control	G/G	T/T	T/T
NC0420413	control	G/G	C/T	C/C
NC0420417	control	G/G	C/T	C/C
NC0420425	control	G/G	C/C	C/C
NC0420437	control	G/G	C/T	C/C
NC0420456	control	G/T	C/C	C/C
NC0420457	control	G/G	C/T	C/C
NC0420461	control	G/T	C/T	C/C
NC0420506	control	G/G	C/C	C/C
NC0420510	control	G/T	C/C	C/C
NC0420517	control	G/G	T/T	T/T
NC0420519	control	G/T	C/C	C/C
NC0420522	control	G/T	C/C	C/C
NC0420536	control	G/T	C/C	C/C
NC0420550	control	G/G	C/T	C/C
NC0420551	control	G/T	C/C	C/C
NC0420558	control	G/T	C/C	C/T
NC0420562	control	G/T	C/T	C/C
NC0420584	control	G/G	C/T	C/C
NC0420591	control	G/T	C/T	C/C
NC0420603	control	G/G	C/T	C/C
NC0420607	control	G/G	C/T	C/C
NC0420609	control	G/T	C/T	C/C
NC0420610	control	G/G	T/T	C/C
NC0420612	control	G/G	C/T	C/T
NC0420615	control	G/G	C/T	C/C
NC0420618	control	G/G	C/T	C/T
NC0420619	control	G/T	C/T	C/C
NC0420620	control	G/T	C/T	C/C
NC0420623	control	G/G	C/C	C/C
NC0420628	control	G/G	C/C	C/C
NC0420631	control	G/G	C/T	C/T
NC0420646	control	G/G	C/T	C/T
NC0420652	control	G/T	C/T	C/C
NC0420662	control	G/T	C/T	C/C
NC0420665	control	T/T	C/T	C/C
NC0420670	control	T/T	C/C	C/C
NC0420671	control	G/T	C/C	C/C
NC0420690	control	G/T	C/C	C/C
NC0420709	control	G/T	C/T	C/C
NC0420713	control	G/G	C/T	C/C
NC0420714	control	G/T	T/T	C/C
NC0420743	control	G/G	T/T	C/T
NC0420761	control	G/G	T/T	C/T
NC0420765	control	G/T	C/T	C/C
NC0420780	control	G/G	C/C	C/C
NC0420789	control	G/T	T/T	C/T
NC0420796	control	T/T	C/C	C/C
NC0420830	control	G/T	C/C	C/C
NC0420840	control	G/T	C/C	C/C
NC0420844	control	G/G	T/T	C/C
NC0420846	control	G/T	C/T	C/C
NC0420865	control	T/T	C/C	C/C
NC0420876	control	T/T	C/C	C/C
NC0420879	control	G/T	C/T	C/C
NC0420897	control	G/G	T/T	C/C
NC0420931	control	G/T	C/T	C/C
NC0420940	control	G/G	T/T	T/T
NC0420943	control	G/T	C/T	C/T
NC0420954	control	G/G	C/C	C/C
NC0420957	control	T/T	C/T	C/C
NC0420971	control	G/G	T/T	T/T
NC0420979	control	G/T	C/T	C/C
NC0420994	control	G/T	C/T	C/C
NC0421042	control	G/G	C/T	C/C
NC0421062	control	G/G	C/T	C/T
NC0421069	control	G/G	C/T	C/C
NC0421077	control	G/G	C/C	C/C
NC0421081	control	G/T	C/T	C/C
NC0421089	control	G/G	C/C	C/C
NC0421106	control	G/G	C/T	C/C
NC0421117	control	G/T	C/T	C/T
NC0421137	control	G/G	T/T	C/T
NC0421143	control	G/G	T/T	C/T
NC0421162	control	G/G	C/T	C/C
NC0421163	control	G/T	C/C	C/C
NC0421173	control	G/T	C/T	C/C
NC0421179	control	G/G	C/C	C/C
NC0421189	control	G/G	T/T	C/T
NC0421195	control	G/G	C/C	C/C
NC0421201	control	G/G	C/T	C/C
NC0421205	control	G/T	C/C	C/C
NC0421230	control	G/G	C/T	C/C
NC0421242	control	G/T	T/T	C/T
NC0421247	control	T/T	C/T	C/C
NC0421249	control	G/G	T/T	C/T
NC0421297	control	G/G	C/T	C/C
NC0421300	control	G/G	C/T	C/T
NC0421302	control	G/G	T/T	C/T
NC0421305	control	G/G	C/T	C/T
NC0421316	control	G/G	T/T	C/T
NC0421321	control	G/G	C/C	C/C
NC0421323	control	G/G	C/T	C/C
NC0421328	control	G/T	C/T	C/C
NC0421334	control	G/G	C/T	C/T
NC0421338	control	G/G	C/T	C/T
NC0421350	control	G/G	C/T	C/T
NC0421352	control	G/T	C/C	C/C
NC0421362	control	G/G	C/T	C/T
NC0421374	control	G/T	C/C	C/C
NC0421377	control	G/G	C/C	C/C
NC0421390	control	G/G	C/T	C/C
NC0421400	control	G/T	C/C	C/C
NC0421404	control	G/G	C/T	C/C
NC0421409	control	G/G	C/T	C/T
NC0421415	control	G/T	C/T	C/T
NC0421416	control	G/T	C/T	C/C
NC0421428	control	G/G	C/T	C/T
NC0421433	control	G/T	T/T	C/C
NC0421434	control	G/T	C/T	C/C
NC0421439	control	T/T	C/C	C/C
NC0421451	control	G/G	T/T	C/C
NC0421472	control	G/G	C/T	C/T
NC0421522	control	G/G	C/T	C/C
NC0421538	control	G/T	C/C	C/T
NC0421555	control	G/G	C/T	C/C
NC0421573	control	G/T	C/C	C/C
NC0421580	control	G/G	T/T	C/C
NC0421596	control	G/G	C/T	C/T
NC0421602	control	G/T	C/T	C/T
NC0421613	control	G/G	C/C	C/C
NC0421632	control	G/G	T/T	C/C
NC0421708	control	G/G	T/T	C/T
NC0421722	control	G/T	C/T	C/T
NC0421749	control	G/G	T/T	T/T
NC0421751	control	G/G	C/T	C/C
NC0421755	control	G/G	T/T	C/T
NC0421773	control	G/G	T/T	C/C
NC0421783	control	G/G	C/T	C/T
NC0421799	control	G/G	C/T	C/T
NC0421807	control	G/G	C/T	C/C
NC0421820	control	G/T	C/C	C/C
NC0421850	control	G/T	C/C	C/C
NC0421852	control	G/T	C/T	C/C
NC0421855	control	G/T	C/C	C/C
NC0421860	control	G/G	C/T	C/C
NC0421871	control	G/G	C/T	C/T
NC0421878	control	G/T	C/T	C/C
NC0421881	control	T/T	C/T	C/C
NC0421896	control	G/T	C/T	C/C
NC0421904	control	G/G	T/T	C/C
NC0421911	control	G/G	C/C	C/C
NC0421917	control	G/G	T/T	C/T
NC0421944	control	G/G	T/T	C/T
NC0421959	control	G/G	C/T	C/T
NC0421982	control	G/G	C/C	C/C
NC0421993	control	G/G	C/T	C/C
NC0421998	control	G/T	C/T	C/C
NC0422026	control	G/G	C/T	C/C
NC0422032	control	G/G	T/T	C/T
NC0422035	control	G/T	C/C	C/C
NC0422050	control	G/T	C/C	C/C
NC0422057	control	G/T	C/T	C/T
NC0422081	control	T/T	C/C	C/C
NC0422119	control	G/T	C/T	C/C
NC0422134	control	G/T	C/T	C/T
NC0422146	control	G/G	C/T	C/T
NC0422162	control	G/T	C/T	C/C
NC0422183	control	G/G	C/T	C/T
NC0422224	control	G/G	C/C	C/C
NC0422253	control	G/T	T/T	C/C
NC0422261	control	G/G	C/T	C/C
NC0422263	control	G/G	C/C	C/C
NC0422274	control	T/T	C/C	C/C
NC0422284	control	G/T	C/C	C/C
NC0422313	control	G/G	C/T	C/C
NC0422328	control	G/G	C/T	C/C
NC0422341	control	G/G	C/C	C/C
NC0422343	control	G/G	T/T	C/T
NC0422344	control	T/T	C/T	C/T
NC0422377	control	G/T	C/C	C/C
NC0422381	control	G/G	C/T	C/C
NC0422390	control	G/T	C/C	C/C
NC0422391	control	G/G	T/T	C/T
NC0422427	control	G/T	C/T	C/C
NC0422450	control	G/T	C/C	C/C
NC0422454	control	G/G	T/T	C/C
NC0422465	control	G/T	C/C	C/C
NC0422467	control	G/T	C/C	C/C
NC0422476	control	G/G	C/T	C/C
NC0422479	control	G/G	C/T	C/C
NC0422483	control	G/G	C/T	C/T
NC0422491	control	G/T	C/C	C/C
NC0422503	control	G/T	C/T	C/C
NC0422507	control	G/G	C/C	C/C
NC0422520	control	G/T	T/T	C/T
NC0422525	control	G/G	C/C	C/C
NC0422526	control	G/T	C/T	C/C
NC0422530	control	G/G	C/T	C/C
NC0422536	control	G/G	C/T	C/C
NC0422542	control	G/T	C/C	C/C
NC0422576	control	G/G	T/T	T/T
NC0422581	control	G/T	C/C	C/C
NC0422582	control	G/G	C/T	C/C
NC0422583	control	G/G	C/T	C/C
NC0422592	control	G/G	C/T	C/T
NC0422594	control	G/G	T/T	T/T
NC0422599	control	G/T	C/T	C/T
NC0422601	control	G/G	C/C	C/C
NC0422604	control	G/G	C/T	C/C
NC0422609	control	G/G	T/T	C/C
NC0422613	control	G/G	T/T	C/T
NC0422615	control	G/G	C/T	C/T
NC0422616	control	G/G	C/C	C/C
NC0422622	control	G/G	T/T	C/T
NC0422628	control	G/G	C/T	C/C
NC0422629	control	G/G	C/C	C/C
NC0422631	control	G/G	C/T	C/C
NC0422633	control	G/G	C/T	C/T
NC0422635	control	G/G	C/T	C/C
NC0422636	control	T/T	C/C	C/C
NC0422637	control	G/T	C/T	C/C
NC0422640	control	G/T	C/T	C/T
NC0422641	control	T/T	C/C	C/C
NC0422642	control	G/G	C/T	C/C
NC0422643	control	G/T	C/T	C/C
NC0422648	control	G/G	C/C	C/C
NC0422649	control	G/G	T/T	C/C
NC0422654	control	G/G	C/T	C/C
NC0422664	control	G/T	C/T	C/C
NC0422666	control	G/T	C/C	C/C
NC0422668	control	T/T	C/C	C/C
NC0422670	control	G/G	C/T	C/C
NC0422675	control	G/G	C/T	C/C
NC0422679	control	G/G	C/T	C/C
NC0422680	control	G/G	C/T	C/T
NC0422681	control	G/G	C/C	C/T
NC0422682	control	G/G	T/T	C/C
NC0422693	control	G/T	C/C	C/C
NC0422696	control	G/G	T/T	C/C
NC0422697	control	T/T	C/C	C/C
NC0422698	control	G/T	C/C	C/C
NC0422700	control	G/T	C/C	C/C
NC0422701	control	G/T	C/C	C/C
NC0422702	control	G/T	C/T	C/C
NC0422704	control	G/T	T/T	C/C
NC0422706	control	G/G	C/T	C/C
NC0422708	control	G/G	C/C	C/C
NC0422711	control	G/G	C/T	C/C
NC0422712	control	G/G	C/C	C/C
NC0422719	control	G/G	C/C	C/C
NC0422728	control	G/T	C/C	C/C
NC0422733	control	G/G	C/C	C/C
NC0422734	control	G/G	C/C	C/C
NC0422735	control	G/G	C/T	C/C
NC0422737	control	G/T	C/T	C/C
NC0422740	control	G/T	C/T	C/C
NC0422744	control	G/T	C/C	C/C
NC0422750	control	G/T	C/T	C/C
NC0422751	control	G/T	C/C	C/C
NC0422756	control	G/T	T/T	C/T
NC0422758	control	G/T	C/T	C/C
NC0422763	control	G/T	C/C	C/C
NC0422766	control	G/G	C/C	C/C
NC0422767	control	G/G	T/T	C/C
NC0422769	control	G/T	C/T	C/C
NC0422770	control	G/G	C/T	C/C
NC0422771	control	G/G	C/C	C/C
NC0422772	control	G/G	C/T	C/C
NC0422773	control	G/G	T/T	C/C
NC0422774	control	G/G	C/T	C/C
NC0422780	control	G/T	C/C	C/C
NC0422784	control	G/G	C/T	C/T
NC0422785	control	G/T	C/C	C/C
NC0422787	control	G/G	T/T	C/T
NC0422789	control	G/G	C/C	C/C
NC0422791	control	G/G	T/T	C/C
NC0422793	control	G/G	C/T	C/T
NC0422797	control	G/G	C/T	C/T
NC0422801	control	G/G	T/T	C/C
NC0422802	control	G/T	C/T	C/T
NC0422813	control	T/T	C/C	C/C
NC0422815	control	G/G	C/T	C/T
NC0422819	control	T/T	C/C	C/C
NC0422821	control	G/G	C/T	C/C
NC0422823	control	G/G	C/T	C/C
NC0422827	control	G/T	C/C	C/C
NC0422828	control	G/G	C/T	C/C
NC0422835	control	G/G	C/T	C/C
NC0422839	control	G/T	C/T	C/T
NC0422841	control	G/G	C/T	C/C
NC0422843	control	G/T	C/C	C/C
NC0422858	control	G/G	T/T	C/T
NC0422860	control	G/G	T/T	C/C
NC0422876	control	G/G	T/T	C/C
NC0422879	control	G/G	C/C	C/C
NC0422886	control	G/G	C/C	C/C
NC0422894	control	G/G	C/T	C/C
NC0422901	control	G/T	C/C	C/C
NC0422917	control	G/G	C/T	C/T
NC0422922	control	G/G	C/T	C/C
NC0422925	control	G/G	C/T	C/C
NC0422927	control	G/G	C/C	C/C
NC0422928	control	G/G	C/T	C/T
NC0422931	control	G/T	C/T	C/C
NC0422932	control	G/G	C/T	C/T
NC0422933	control	G/G	C/T	C/C
NC0422937	control	G/T	C/C	C/C
NC0422940	control	G/G	C/C	C/C
NC0422948	control	G/T	C/T	C/C
NC0422951	control	G/G	C/C	C/C
NC0422952	control	G/G	C/T	C/C
NC0422953	control	G/G	C/T	C/C
NC0422954	control	G/G	T/T	C/C
NC0422963	control	G/T	C/C	C/C
NC0422965	control	G/G	C/T	C/C
NC0422971	control	G/G	C/T	C/C
NC0422973	control	G/T	C/T	C/C
NC0422979	control	T/T	C/C	C/C
NC0422983	control	G/G	T/T	C/T
NC0422985	control	G/T	C/T	C/T
NC0422988	control	G/T	C/C	C/C
NC0422992	control	G/G	T/T	C/C
NC0422994	control	G/G	T/T	C/C
NC0422995	control	G/G	T/T	C/T
NC0422997	control	G/G	C/T	C/C
NC0423000	control	G/G	C/T	C/C
NC0423002	control	G/G	C/C	C/C
NC0423003	control	G/G	C/C	C/C
NC0423008	control	G/G	T/T	C/C
NC0423012	control	G/T	C/C	C/C
NC0423014	control	G/T	C/T	C/C
NC0423019	control	G/G	T/T	C/C
NC0423023	control	G/T	T/T	C/C
NC0423024	control	G/G	C/C	C/C
NC0423031	control	G/G	C/T	C/T
NC0423032	control	G/G	C/C	C/C
NC0423034	control	G/T	T/T	C/T
NC0423035	control	G/T	C/T	C/T
NC0423036	control	T/T	C/C	C/C
NC0423039	control	G/G	C/C	C/C
NC0423041	control	G/G	C/T	C/C
NC0423046	control	G/G	T/T	C/C
NC0423047	control	G/G	C/T	C/C
NC0423054	control	G/T	C/T	C/C
NC0423055	control	G/G	C/T	C/C
NC0423056	control	G/G	C/C	C/C
NC0423059	control	G/G	T/T	C/C
NC0423065	control	G/G	C/C	C/C
NC0423073	control	G/T	C/C	C/C
NC0423075	control	G/G	T/T	C/C
NC0423076	control	G/T	C/C	C/C
NC0423083	control	G/G	T/T	C/T
NC0423090	control	G/T	C/T	C/C
NC0423094	control	G/G	C/T	C/C
NC0423096	control	G/T	C/T	C/C
NC0423102	control	G/G	C/C	C/C
NC0423103	control	G/T	C/C	C/C
NC0423104	control	G/G	C/C	C/C
NC0423107	control	G/T	C/C	C/C
NC0423108	control	G/T	C/T	C/C
NC0423110	control	G/T	C/C	C/C
NC0423112	control	G/G	C/T	C/C
NC0423126	control	G/T	C/C	C/C
NC0423127	control	G/G	C/T	C/C
NC0423128	control	G/G	C/T	C/T
NC0423129	control	G/T	C/T	C/C
NC0423131	control	G/T	C/C	C/C
NC0423133	control	G/T	C/T	C/T
NC0423136	control	G/T	C/T	C/C
NC0423141	control	G/T	C/T	C/C
NC0423143	control	G/G	C/T	C/T
NC0423144	control	G/G	C/T	C/C
NC0423146	control	G/G	C/T	C/C
NC0423147	control	G/G	C/T	C/C
NC0423149	control	G/T	C/T	C/C
NC0423157	control	G/G	C/C	C/C
NC0423160	control	G/T	C/T	C/C
NC0423161	control	G/G	T/T	C/C
NC0423162	control	G/G	C/T	C/C
NC0423163	control	G/G	T/T	T/T
NC0423166	control	T/T	C/T	C/C
NC0423171	control	G/T	C/C	C/C
NC0423172	control	G/G	T/T	C/C
NC0423173	control	G/G	C/T	C/C
NC0423175	control	G/G	C/T	C/C
NC0423180	control	G/G	C/C	C/C
NC0423181	control	G/G	T/T	C/T
NC0423184	control	G/T	T/T	C/T
NC0423186	control	G/G	C/T	C/T
NC0423189	control	G/G	C/C	C/C
NC0423192	control	G/G	T/T	C/T
NC0423194	control	G/G	C/T	C/T
NC0423203	control	G/T	C/T	C/C
NC0423207	control	G/T	T/T	C/C
NC0423215	control	G/G	T/T	C/C
NC0423219	control	G/G	C/T	C/C
NC0423221	control	G/G	C/C	C/C
NC0423223	control	G/G	C/T	C/C
NC0423225	control	G/G	C/T	C/C
NC0423228	control	G/G	C/T	C/C
NC0423229	control	T/T	C/C	C/C
NC0423230	control	G/T	C/T	C/T
NC0423231	control	G/G	C/C	C/C
NC0423232	control	G/T	C/T	C/C
NC0423233	control	G/G	C/C	C/C
NC0423236	control	G/T	C/T	C/C
NC0423240	control	T/T	C/C	C/C
NC0423244	control	G/G	T/T	C/C
NC0423247	control	G/T	C/C	C/C
NC0423256	control	G/T	C/T	C/T
NC0423258	control	G/T	C/T	C/C
NC0423259	control	G/G	T/T	C/C
NC0423263	control	G/G	C/T	C/C
NC0423265	control	T/T	C/C	C/C
NC0423268	control	G/T	C/T	C/C
NC0423273	control	G/G	C/C	C/C
NC0423276	control	G/G	T/T	C/T
NC0423278	control	T/T	C/C	C/C
NC0423279	control	G/T	C/C	C/C
NC0423280	control	G/G	C/C	C/C
NC0423288	control	G/G	T/T	C/C
NC0423292	control	G/T	C/T	C/T
NC0423293	control	G/T	C/C	C/C
NC0423296	control	G/T	C/T	C/C
NC0423298	control	G/G	C/C	C/C
NC0423302	control	G/T	C/T	C/C
NC0423306	control	G/T	C/T	C/T
NC0423308	control	G/G	C/C	C/C
NC0423310	control	G/G	C/T	C/C
NC0423312	control	G/T	C/C	C/C
NC0423313	control	G/G	T/T	C/C
NC0423315	control	G/G	T/T	C/C
NC0423322	control	T/T	C/T	C/C
NC0423323	control	G/G	C/T	C/C
NC0423325	control	G/T	C/T	C/C
NC0423329	control	G/G	C/T	C/C
NC0423331	control	G/T	C/T	C/C
NC0423332	control	G/G	C/T	C/T
NC0423336	control	T/T	C/C	C/C
NC0423339	control	G/G	T/T	C/T
NC0423342	control	G/T	C/T	C/C
NC0423343	control	G/G	T/T	C/C
NC0423344	control	G/G	C/T	C/C
NC0423347	control	G/T	C/T	C/C
NC0423349	control	G/T	C/C	C/C
NC0423351	control	G/G	T/T	C/C
NC0423354	control	G/G	C/C	C/C
NC0423364	control	T/T	C/C	C/C
NC0423365	control	G/G	T/T	C/C
NC0423367	control	G/G	T/T	C/T
NC0423373	control	G/T	C/T	C/C
NC0423378	control	G/G	T/T	C/C
NC0423381	control	G/G	T/T	T/T
NC0423382	control	G/T	C/T	C/T
NC0423385	control	G/G	0/0	C/C
NC0423392	control	G/T	C/C	C/C
NC0423398	control	G/T	C/C	C/C
NC0423399	control	G/G	T/T	C/C
NC0423403	control	G/G	C/T	C/C
NC0423405	control	G/G	T/T	C/C
NC0423409	control	G/G	C/T	C/C
NC0423411	control	G/G	C/T	C/C
NC0423413	control	G/G	C/T	C/C
NC0423418	control	G/T	C/C	C/C
NC0423421	control	G/G	T/T	C/T
NC0423422	control	G/T	C/T	C/C
NC0423424	control	G/G	C/T	C/C
NC0423427	control	G/T	C/C	C/C
NC0423428	control	G/G	C/C	C/C
NC0423431	control	G/T	C/T	C/C
NC0423436	control	G/T	C/T	C/C
NC0423439	control	G/G	C/C	C/C
NC0423444	control	G/G	C/T	C/T
NC0423449	control	G/G	T/T	C/C
NC0423452	control	G/T	C/C	C/C
NC0423456	control	G/G	T/T	C/C
NC0423464	control	G/G	C/T	C/C
NC0423465	control	G/T	C/T	C/C
NC0423466	control	G/G	C/C	C/C
NC0423473	control	G/G	C/T	C/C
NC0423476	control	G/G	C/T	C/C
NC0423477	control	G/G	C/T	C/C
NC0423478	control	G/T	C/T	C/C
NC0423480	control	G/G	C/T	C/T
NC0423482	control	G/G	T/T	C/C
NC0423484	control	T/T	C/C	C/C
NC0423487	control	G/T	C/C	C/C
NC0423489	control	G/T	T/T	C/T
NC0423500	control	G/T	C/T	C/T
NC0423501	control	G/G	C/C	C/C
NC0423508	control	G/G	C/T	C/T
NC0423509	control	G/G	C/T	C/C
NC0423511	control	G/G	C/T	C/T
NC0423514	control	G/T	C/T	C/C
NC0423518	control	G/G	C/C	C/C
NC0423520	control	G/G	C/T	C/T
NC0423521	control	G/G	T/T	C/C
NC0423523	control	G/G	T/T	C/T
NC0423525	control	G/T	C/T	C/C
NC0423531	control	T/T	C/C	C/C
NC0423532	control	G/G	C/T	C/T
NC0423534	control	G/G	C/C	C/T
NC0423535	control	G/G	T/T	T/T
NC0423537	control	G/T	C/C	C/C
NC0423543	control	G/G	C/T	C/C
NC0423544	control	G/G	T/T	C/C
NC0423549	control	G/G	C/T	C/C
NC0423554	control	G/G	C/T	C/C
NC0423555	control	G/G	C/T	C/C
NC0423584	control	G/G	T/T	C/C
NC0423585	control	G/T	C/T	C/C
NC0423587	control	G/G	T/T	C/C
NC0423590	control	G/G	T/T	C/C
NC0423591	control	G/G	T/T	C/C
NC0423592	control	G/G	C/T	C/C
NC0423594	control	G/T	C/T	C/C
NC0423595	control	G/G	C/C	C/C
NC0423599	control	G/G	T/T	C/T
NC0423600	control	G/G	T/T	C/C
NC0423601	control	G/G	C/C	C/C
NC0423602	control	G/G	C/T	C/T
NC0423612	control	G/G	C/T	C/C
NC0423613	control	G/G	T/T	T/T
NC0423614	control	G/G	C/C	C/C
NC0423618	control	T/T	C/C	C/C
NC0423619	control	G/T	C/C	C/C
NC0423620	control	G/T	C/C	C/C
NC0423621	control	G/G	T/T	T/T
NC0423622	control	G/G	C/T	C/C
NC0423624	control	G/T	C/T	C/C
NC0423625	control	G/G	C/T	C/T
NC0423626	control	G/G	C/C	C/C
NC0423627	control	G/G	C/T	C/T
NC0423628	control	G/G	C/T	C/C
NC0423635	control	G/G	T/T	C/T
NC0423636	control	G/G	C/T	C/C
NC0423637	control	G/T	C/T	C/C
NC0423639	control	G/G	C/T	C/C
NC0423642	control	G/T	C/T	C/C
NC0423644	control	G/T	C/C	C/C
NC0423646	control	G/G	T/T	C/C
NC0423647	control	G/T	C/T	C/T
NC0423648	control	G/G	C/T	C/C
NC0423653	control	G/G	C/T	C/C
NC0423655	control	G/G	C/T	C/C
NC0423656	control	T/T	C/C	C/C
NC0423657	control	G/G	C/T	C/C
NC0423659	control	G/G	T/T	C/T
NC0423660	control	T/T	C/C	C/C
NC0423663	control	G/T	C/T	C/C
NC0423668	control	G/T	C/C	C/C
NC0423670	control	G/T	C/T	C/C
NC0423671	control	G/G	T/T	C/T
NC0423673	control	T/T	C/T	C/C
NC0423678	control	G/T	C/T	C/C
NC0423679	control	G/G	T/T	C/C
NC0423680	control	G/G	T/T	C/T
NC0423681	control	G/T	C/C	C/C
NC0423682	control	G/T	T/T	C/C
NC0423684	control	G/G	T/T	C/T
NC0423689	control	G/G	T/T	C/C
NC0423693	control	G/G	T/T	C/C
NC0423694	control	G/T	C/C	C/C
NC0423696	control	G/T	C/T	C/C
NC0423702	control	G/T	C/T	C/C
NC0423708	control	G/G	T/T	C/C
NC0423710	control	G/T	C/T	C/C
NC0423711	control	G/T	C/C	C/C
NC0423716	control	G/T	T/T	C/T
NC0423718	control	G/T	C/T	C/C
NC0423721	control	G/G	T/T	C/C
NC0423722	control	G/T	C/T	C/C
NC0423725	control	G/T	C/C	C/C
NC0423730	control	G/T	C/T	C/C
NC0423740	control	G/T	C/T	C/C
NC0423743	control	T/T	C/C	C/C
NC0423744	control	G/G	T/T	C/C
NC0423747	control	G/G	T/T	C/C
NC0423748	control	G/T	C/C	C/C
NC0423749	control	G/T	C/C	C/C
NC0423752	control	G/T	T/T	T/T
NC0423753	control	0/0	C/T	C/C
NC0423755	control	G/T	C/C	C/C
NC0423756	control	G/T	C/T	C/C
NC0423758	control	G/G	T/T	C/T
NC0423760	control	G/T	C/T	C/C
NC0423768	control	G/G	0/0	C/C
NC0423777	control	G/T	C/C	C/C
NC0423779	control	G/T	C/C	C/C
NC0423785	control	G/T	C/C	C/C
NC0423786	control	G/G	C/C	C/C
NC0423787	control	G/T	C/C	C/C
NC0423792	control	G/T	C/C	C/C
NC0423821	control	G/G	T/T	C/C
NC0423823	control	G/T	T/T	C/C
NC0423825	control	G/T	C/T	C/C
NC0423828	control	G/T	C/C	C/C
NC0423829	control	T/T	C/T	C/C
NC0423835	control	G/G	C/T	C/C
NC0423842	control	G/G	C/C	C/C
NC0423871	control	G/T	C/C	C/C
NC0423888	control	G/G	C/C	C/C
NC0423889	control	G/T	T/T	T/T
NC0423890	control	G/G	T/T	C/C
NC0423897	control	G/G	C/T	C/T
NC0423926	control	G/T	C/T	C/C
NC0423939	control	G/T	C/T	C/C
NC0423957	control	G/T	C/T	C/C
NC0423963	control	G/T	C/T	C/C
NC0423980	control	G/G	C/C	C/C
NC0423984	control	G/T	T/T	C/C
NC0423985	control	G/G	C/T	C/T
NC0423988	control	G/T	C/C	C/C
NC0423997	control	G/T	C/T	C/C
NC0424011	control	G/G	C/T	C/C
NC0424020	control	G/G	C/C	C/C
NC0424070	control	T/T	C/C	C/C
NC0424095	control	G/T	C/T	C/C
NC0424102	control	G/G	C/T	C/C
NC0424104	control	G/T	C/T	C/C
NC0424113	control	G/T	C/C	C/T
NC0424140	control	G/T	C/T	C/C
NC0424147	control	G/G	C/T	C/C
NC0424166	control	G/T	C/T	C/T
NC0424171	control	G/T	T/T	C/C
NC0424186	control	G/T	C/C	C/C
NC0424188	control	G/T	C/T	C/T
NC0424199	control	G/T	T/T	C/C
NC0424202	control	G/T	C/C	C/C
NC0424219	control	G/G	C/T	C/T
NC0424225	control	G/G	C/T	C/C
NC0424228	control	G/T	C/C	C/C
NC0424237	control	G/T	C/T	C/C
NC0424242	control	G/G	T/T	C/C
NC0424245	control	G/G	C/T	C/C
NC0424324	control	G/T	T/T	C/T
NC0424431	control	G/T	T/T	C/C
NC0424477	control	G/T	C/T	C/C
NC0424547	control	G/G	T/T	C/C
NC0424588	control	G/T	C/T	C/C
NC0424590	control	G/T	C/T	C/T
NC0424606	control	T/T	C/C	C/C
NC0424786	control	G/T	C/T	C/C
NC0424874	control	G/T	C/T	C/C
NC0424928	control	G/T	C/C	C/C
NC0424938	control	T/T	C/T	C/C
